# Supplementary material for: Localization of Wolbachia-like gene transcripts and peptides in adult Onchocerca flexuosa worms indicates tissue specific expression
Source: Parasit Vectors. 2013 Jan 2;6:2. doi: 10.1186/1756-3305-6-2 (PMC3549793; doi:10.1186/1756-3305-6-2)
Supplement: Additional file 1 — Table S1. Relative expression of isogroups derived from the O. flexuosa transcriptome assembly, reported as sequence reads per kilobase of length. [file 1756-3305-6-2-S1.xlsx]

## Sheet: Sheet1
Isogroup	Reads Assocaited with Isogroup	Total Isogroup Length (kb)	Reads per kb
isogroup01760	2316	0.622	3723.47
isogroup02445	1281	0.428	2992.99
isogroup01080	2435	1.148	2121.08
isogroup00915	1432	0.703	2036.98
isogroup06411	1896	1.051	1804
isogroup02371	1556	0.99	1571.72
isogroup00454	896	0.576	1555.56
isogroup01783	1592	1.043	1526.37
isogroup00782	890	0.59	1508.47
isogroup00998	737	0.503	1465.21
isogroup10872	857	0.589	1455.01
isogroup02185	955	0.657	1453.58
isogroup09829	945	0.652	1449.39
isogroup00593	751	0.521	1441.46
isogroup00933	1641	1.17	1402.56
isogroup05200	595	0.426	1396.71
isogroup01535	527	0.38	1386.84
isogroup03642	1157	0.836	1383.97
isogroup01255	872	0.632	1379.75
isogroup05078	677	0.493	1373.23
isogroup02160	782	0.571	1369.53
isogroup06608	1390	1.015	1369.46
isogroup11842	746	0.548	1361.31
isogroup00015	1313	1.016	1292.32
isogroup00351	1176	0.912	1289.47
isogroup00935	1694	1.321	1282.36
isogroup13742	625	0.491	1272.91
isogroup01278	888	0.712	1247.19
isogroup01828	582	0.471	1235.67
isogroup13529	602	0.498	1208.84
isogroup03854	669	0.559	1196.78
isogroup01526	1210	1.024	1181.64
isogroup04356	954	0.81	1177.78
isogroup15969	480	0.41	1170.73
isogroup14272	541	0.483	1120.08
isogroup01749	889	0.797	1115.43
isogroup00270	776	0.702	1105.41
isogroup11360	621	0.568	1093.31
isogroup05231	511	0.471	1084.93
isogroup03568	768	0.708	1084.75
isogroup00252	1091	1.007	1083.42
isogroup02254	689	0.638	1079.94
isogroup01830	632	0.586	1078.5
isogroup10945	635	0.589	1078.1
isogroup13005	539	0.511	1054.79
isogroup05222	410	0.389	1053.98
isogroup01239	1100	1.044	1053.64
isogroup00084	579	0.568	1019.37
isogroup10252	627	0.616	1017.86
isogroup05168	441	0.443	995.485
isogroup00278	772	0.777	993.565
isogroup04994	521	0.532	979.323
isogroup00037	526	0.539	975.881
isogroup01834	533	0.547	974.406
isogroup00087	661	0.687	962.154
isogroup03879	624	0.653	955.59
isogroup00500	772	0.809	954.265
isogroup15089	435	0.456	953.947
isogroup00042	663	0.7	947.143
isogroup00266	1355	1.439	941.626
isogroup02128	1063	1.131	939.876
isogroup00456	647	0.69	937.681
isogroup01190	492	0.526	935.361
isogroup02271	552	0.599	921.536
isogroup09559	619	0.673	919.762
isogroup16011	374	0.409	914.425
isogroup01256	566	0.619	914.378
isogroup01290	572	0.635	900.787
isogroup04098	463	0.514	900.778
isogroup00034	1683	1.876	897.122
isogroup03691	638	0.713	894.811
isogroup03813	519	0.581	893.287
isogroup10836	524	0.591	886.633
isogroup02480	452	0.511	884.54
isogroup02244	543	0.621	874.396
isogroup01836	503	0.576	873.264
isogroup00453	579	0.666	869.369
isogroup00105	953	1.099	867.152
isogroup01195	367	0.425	863.529
isogroup03732	664	0.772	860.104
isogroup08613	641	0.749	855.808
isogroup00842	581	0.679	855.67
isogroup01170	946	1.108	853.791
isogroup11700	470	0.555	846.847
isogroup01785	1126	1.335	843.446
isogroup05536	1171	1.389	843.053
isogroup00224	927	1.1	842.727
isogroup00498	685	0.819	836.386
isogroup11251	474	0.567	835.979
isogroup00020	436	0.524	832.061
isogroup03773	753	0.905	832.044
isogroup16161	335	0.403	831.266
isogroup02186	1137	1.373	828.114
isogroup02250	476	0.575	827.826
isogroup05104	384	0.466	824.034
isogroup00653	625	0.764	818.063
isogroup10269	504	0.617	816.856
isogroup10333	510	0.626	814.696
isogroup01802	761	0.942	807.856
isogroup04907	460	0.572	804.196
isogroup05164	375	0.468	801.282
isogroup01536	370	0.462	800.866
isogroup08690	589	0.74	795.946
isogroup13814	389	0.492	790.65
isogroup11899	428	0.549	779.599
isogroup10727	465	0.597	778.894
isogroup12601	410	0.529	775.047
isogroup00407	446	0.578	771.626
isogroup01128	885	1.159	763.589
isogroup12677	400	0.524	763.359
isogroup03662	469	0.617	760.13
isogroup04832	519	0.683	759.883
isogroup01796	599	0.789	759.189
isogroup12514	402	0.531	757.062
isogroup01772	994	1.315	755.894
isogroup09053	533	0.706	754.958
isogroup04310	751	0.995	754.774
isogroup04540	606	0.809	749.073
isogroup01522	869	1.178	737.691
isogroup09148	514	0.701	733.238
isogroup03511	593	0.816	726.716
isogroup00587	593	0.823	720.535
isogroup12097	386	0.539	716.141
isogroup05028	362	0.506	715.415
isogroup10089	452	0.633	714.06
isogroup01781	611	0.857	712.952
isogroup05053	355	0.499	711.423
isogroup02277	378	0.533	709.193
isogroup02340	686	0.969	707.946
isogroup03118	588	0.835	704.192
isogroup01247	834	1.186	703.204
isogroup10414	435	0.619	702.746
isogroup07959	574	0.821	699.147
isogroup00129	527	0.754	698.939
isogroup00432	689	0.986	698.783
isogroup07684	592	0.852	694.836
isogroup03028	618	0.892	692.825
isogroup00355	380	0.549	692.168
isogroup04622	345	0.499	691.383
isogroup01831	409	0.593	689.713
isogroup09408	464	0.673	689.45
isogroup09364	471	0.684	688.596
isogroup02130	594	0.866	685.912
isogroup08940	499	0.729	684.499
isogroup04884	387	0.569	680.141
isogroup01076	530	0.784	676.02
isogroup04027	429	0.635	675.591
isogroup04640	335	0.498	672.691
isogroup03711	436	0.649	671.803
isogroup10436	405	0.607	667.216
isogroup11468	377	0.567	664.903
isogroup09102	470	0.707	664.781
isogroup02404	1102	1.658	664.656
isogroup01809	505	0.761	663.601
isogroup03475	530	0.799	663.329
isogroup00014	384	0.581	660.929
isogroup01985	444	0.676	656.805
isogroup12239	354	0.54	655.556
isogroup10814	388	0.593	654.3
isogroup15029	303	0.466	650.215
isogroup01284	377	0.58	650
isogroup02365	617	0.951	648.791
isogroup00989	441	0.68	648.529
isogroup04032	445	0.688	646.802
isogroup01248	598	0.925	646.486
isogroup01539	497	0.771	644.617
isogroup16792	210	0.326	644.172
isogroup01800	632	0.989	639.029
isogroup01299	323	0.508	635.827
isogroup01821	384	0.604	635.762
isogroup00925	1043	1.644	634.428
isogroup13029	327	0.516	633.721
isogroup08905	454	0.72	630.556
isogroup04667	302	0.479	630.48
isogroup12054	341	0.542	629.151
isogroup13291	320	0.509	628.684
isogroup11099	364	0.581	626.506
isogroup04720	282	0.452	623.894
isogroup07253	568	0.917	619.411
isogroup09327	423	0.686	616.618
isogroup00370	423	0.688	614.826
isogroup05007	304	0.496	612.903
isogroup03125	543	0.888	611.486
isogroup09054	436	0.717	608.089
isogroup02393	287	0.473	606.765
isogroup01279	636	1.051	605.138
isogroup13446	302	0.501	602.794
isogroup11681	334	0.555	601.802
isogroup01742	697	1.159	601.381
isogroup00378	486	0.809	600.742
isogroup01252	557	0.931	598.281
isogroup09763	391	0.657	595.129
isogroup12923	307	0.516	594.961
isogroup04297	565	0.953	592.865
isogroup01964	449	0.759	591.568
isogroup02355	614	1.045	587.56
isogroup16253	232	0.395	587.342
isogroup05089	285	0.486	586.42
isogroup11705	322	0.55	585.455
isogroup06977	556	0.951	584.648
isogroup00063	979	1.686	580.664
isogroup05206	223	0.387	576.227
isogroup04581	438	0.766	571.802
isogroup07069	534	0.935	571.123
isogroup00043	1470	2.575	570.874
isogroup03519	528	0.928	568.966
isogroup11269	327	0.576	567.708
isogroup05702	724	1.276	567.398
isogroup04147	690	1.22	565.574
isogroup11635	316	0.56	564.286
isogroup08315	442	0.784	563.776
isogroup03356	649	1.157	560.933
isogroup04701	291	0.52	559.615
isogroup03560	429	0.767	559.322
isogroup01814	616	1.102	558.984
isogroup16507	205	0.367	558.583
isogroup01826	287	0.514	558.366
isogroup00835	535	0.959	557.873
isogroup00111	430	0.775	554.839
isogroup15335	250	0.452	553.097
isogroup00010	1219	2.204	553.085
isogroup13683	272	0.492	552.846
isogroup02902	800	1.453	550.585
isogroup07778	448	0.815	549.693
isogroup01511	915	1.677	545.617
isogroup01962	605	1.114	543.088
isogroup11680	303	0.558	543.011
isogroup02343	563	1.037	542.912
isogroup04062	269	0.496	542.339
isogroup00265	1148	2.119	541.765
isogroup04624	264	0.488	540.984
isogroup01194	344	0.636	540.881
isogroup08256	427	0.79	540.506
isogroup00256	545	1.009	540.139
isogroup11500	301	0.559	538.462
isogroup05226	201	0.374	537.433
isogroup03038	762	1.419	536.998
isogroup07082	500	0.932	536.481
isogroup01453	955	1.783	535.614
isogroup00592	583	1.091	534.372
isogroup05230	195	0.365	534.247
isogroup12464	283	0.53	533.962
isogroup03605	470	0.881	533.485
isogroup02215	467	0.876	533.105
isogroup00026	392	0.736	532.609
isogroup12101	289	0.543	532.228
isogroup03065	547	1.028	532.101
isogroup15700	225	0.425	529.412
isogroup10933	312	0.59	528.814
isogroup00910	632	1.196	528.428
isogroup08114	425	0.807	526.642
isogroup05235	183	0.348	525.862
isogroup03577	467	0.889	525.309
isogroup01837	286	0.545	524.771
isogroup12075	284	0.544	522.059
isogroup16062	212	0.407	520.885
isogroup00027	619	1.19	520.168
isogroup07714	441	0.848	520.047
isogroup10017	329	0.634	518.927
isogroup05018	317	0.611	518.822
isogroup07763	433	0.839	516.091
isogroup10844	306	0.593	516.02
isogroup03967	300	0.583	514.58
isogroup03594	307	0.598	513.378
isogroup01841	329	0.641	513.261
isogroup11324	293	0.571	513.135
isogroup11871	282	0.55	512.727
isogroup12406	272	0.532	511.278
isogroup04439	310	0.607	510.708
isogroup10387	313	0.613	510.604
isogroup10861	300	0.588	510.204
isogroup00379	370	0.728	508.242
isogroup00029	366	0.721	507.628
isogroup09564	339	0.668	507.485
isogroup09710	333	0.657	506.849
isogroup00045	1417	2.796	506.795
isogroup01244	385	0.76	506.579
isogroup10780	302	0.598	505.017
isogroup04008	275	0.547	502.742
isogroup01084	287	0.571	502.627
isogroup02383	395	0.786	502.545
isogroup10209	315	0.627	502.392
isogroup08288	394	0.785	501.911
isogroup00350	539	1.08	499.074
isogroup14605	236	0.473	498.943
isogroup09271	342	0.687	497.817
isogroup03444	410	0.824	497.573
isogroup10889	295	0.593	497.47
isogroup08144	404	0.813	496.925
isogroup07540	428	0.863	495.944
isogroup09017	349	0.706	494.334
isogroup04500	576	1.166	493.997
isogroup06239	542	1.099	493.176
isogroup08834	360	0.73	493.151
isogroup04912	250	0.507	493.097
isogroup07348	441	0.897	491.639
isogroup12038	266	0.542	490.775
isogroup10522	294	0.601	489.185
isogroup04529	416	0.851	488.837
isogroup00982	565	1.156	488.754
isogroup00074	478	0.979	488.253
isogroup00647	732	1.5	488
isogroup01458	493	1.014	486.193
isogroup08383	369	0.764	482.984
isogroup04527	526	1.1	478.182
isogroup07154	444	0.931	476.907
isogroup05240	215	0.451	476.718
isogroup02316	733	1.539	476.283
isogroup04440	469	0.986	475.659
isogroup11260	273	0.575	474.783
isogroup01166	521	1.102	472.777
isogroup00260	243	0.516	470.93
isogroup09013	337	0.716	470.67
isogroup10309	293	0.623	470.305
isogroup07235	425	0.906	469.095
isogroup00444	618	1.323	467.12
isogroup00022	386	0.827	466.747
isogroup09925	301	0.645	466.667
isogroup01249	319	0.687	464.338
isogroup00225	906	1.952	464.139
isogroup00708	379	0.818	463.325
isogroup04584	237	0.512	462.891
isogroup04488	270	0.584	462.329
isogroup04431	360	0.781	460.948
isogroup10900	272	0.591	460.237
isogroup14940	213	0.463	460.043
isogroup14506	217	0.473	458.774
isogroup13349	229	0.501	457.086
isogroup04114	388	0.85	456.471
isogroup04677	216	0.474	455.696
isogroup15427	202	0.445	453.933
isogroup08375	352	0.776	453.608
isogroup12931	227	0.501	453.094
isogroup15663	198	0.437	453.089
isogroup12558	236	0.521	452.975
isogroup00204	664	1.472	451.087
isogroup15710	197	0.438	449.772
isogroup08139	363	0.808	449.257
isogroup04462	272	0.606	448.845
isogroup11727	249	0.556	447.842
isogroup06650	454	1.016	446.85
isogroup02281	714	1.598	446.809
isogroup02246	253	0.568	445.423
isogroup06987	420	0.943	445.387
isogroup00319	616	1.384	445.087
isogroup00363	856	1.926	444.444
isogroup01531	440	0.991	443.996
isogroup09959	281	0.633	443.918
isogroup12168	240	0.541	443.623
isogroup11366	253	0.571	443.082
isogroup14623	210	0.474	443.038
isogroup02417	740	1.672	442.584
isogroup12622	230	0.521	441.459
isogroup10613	266	0.604	440.397
isogroup02087	389	0.884	440.045
isogroup04380	298	0.678	439.528
isogroup04152	641	1.46	439.041
isogroup04943	229	0.523	437.859
isogroup09688	286	0.656	435.976
isogroup06857	423	0.971	435.633
isogroup01981	278	0.639	435.055
isogroup00839	555	1.276	434.953
isogroup00361	590	1.358	434.462
isogroup02276	237	0.546	434.066
isogroup03325	343	0.791	433.628
isogroup00047	250	0.578	432.526
isogroup01833	312	0.722	432.133
isogroup11120	250	0.579	431.779
isogroup04349	310	0.719	431.154
isogroup04577	293	0.68	430.882
isogroup05093	195	0.453	430.464
isogroup04342	405	0.941	430.393
isogroup04243	508	1.181	430.144
isogroup11679	240	0.558	430.108
isogroup08412	331	0.771	429.313
isogroup08681	317	0.739	428.958
isogroup09681	283	0.66	428.788
isogroup04344	624	1.457	428.277
isogroup03976	263	0.616	426.948
isogroup07865	354	0.83	426.506
isogroup02105	563	1.323	425.548
isogroup00672	770	1.811	425.179
isogroup00651	542	1.275	425.098
isogroup03367	415	0.977	424.77
isogroup00017	127	0.299	424.749
isogroup01537	189	0.446	423.767
isogroup00273	1017	2.418	420.596
isogroup07151	391	0.931	419.979
isogroup02102	393	0.936	419.872
isogroup07989	344	0.82	419.512
isogroup00267	368	0.878	419.134
isogroup12055	228	0.544	419.118
isogroup06776	412	0.987	417.427
isogroup16344	164	0.393	417.303
isogroup01792	374	0.897	416.945
isogroup00614	632	1.523	414.97
isogroup04193	433	1.045	414.354
isogroup04940	208	0.502	414.343
isogroup02100	430	1.041	413.064
isogroup00138	1084	2.628	412.481
isogroup08052	336	0.815	412.27
isogroup01191	278	0.676	411.243
isogroup03598	263	0.64	410.938
isogroup11739	227	0.556	408.273
isogroup09507	272	0.668	407.186
isogroup10754	242	0.595	406.723
isogroup02212	217	0.534	406.367
isogroup10726	243	0.6	405
isogroup00644	452	1.119	403.932
isogroup01759	435	1.078	403.525
isogroup07494	353	0.875	403.429
isogroup04117	227	0.563	403.197
isogroup12797	211	0.524	402.672
isogroup05112	192	0.477	402.516
isogroup12035	219	0.545	401.835
isogroup12597	212	0.529	400.756
isogroup04761	335	0.836	400.718
isogroup03005	450	1.124	400.356
isogroup02057	542	1.354	400.295
isogroup09868	260	0.65	400
isogroup08642	299	0.751	398.136
isogroup01764	647	1.626	397.909
isogroup08776	292	0.737	396.201
isogroup05037	187	0.472	396.186
isogroup09520	268	0.679	394.698
isogroup04712	359	0.91	394.505
isogroup03931	199	0.508	391.732
isogroup14545	185	0.474	390.295
isogroup06458	409	1.048	390.267
isogroup04590	202	0.518	389.961
isogroup00142	470	1.206	389.718
isogroup00028	455	1.169	389.222
isogroup04417	484	1.244	389.068
isogroup02176	467	1.201	388.843
isogroup03729	253	0.651	388.633
isogroup02137	335	0.863	388.181
isogroup09939	249	0.642	387.85
isogroup10957	225	0.582	386.598
isogroup02419	397	1.027	386.563
isogroup06815	379	0.981	386.34
isogroup13394	193	0.5	386
isogroup04162	881	2.285	385.558
isogroup02322	412	1.07	385.047
isogroup10412	236	0.613	384.992
isogroup04415	246	0.639	384.977
isogroup09432	258	0.673	383.358
isogroup09197	267	0.697	383.07
isogroup06727	381	0.995	382.915
isogroup00295	757	1.977	382.903
isogroup07798	320	0.838	381.862
isogroup03331	303	0.794	381.612
isogroup00168	474	1.243	381.335
isogroup00606	649	1.702	381.316
isogroup10361	235	0.617	380.875
isogroup06201	422	1.108	380.866
isogroup02894	480	1.261	380.65
isogroup16573	137	0.36	380.556
isogroup03377	416	1.094	380.256
isogroup10480	231	0.608	379.934
isogroup03027	525	1.386	378.788
isogroup02237	224	0.592	378.378
isogroup03852	250	0.661	378.215
isogroup10822	224	0.594	377.104
isogroup11918	207	0.549	377.049
isogroup08579	285	0.758	375.989
isogroup03300	475	1.265	375.494
isogroup06080	428	1.14	375.439
isogroup05011	188	0.503	373.757
isogroup09505	251	0.672	373.512
isogroup07735	315	0.844	373.223
isogroup03894	222	0.595	373.109
isogroup07404	333	0.893	372.9
isogroup04511	303	0.813	372.694
isogroup06633	374	1.004	372.51
isogroup11850	206	0.554	371.841
isogroup03906	232	0.625	371.2
isogroup09413	252	0.679	371.134
isogroup10663	223	0.601	371.048
isogroup02363	372	1.004	370.518
isogroup10000	235	0.637	368.917
isogroup07208	340	0.922	368.764
isogroup08287	289	0.784	368.622
isogroup05670	481	1.306	368.3
isogroup00362	844	2.292	368.237
isogroup06536	377	1.03	366.019
isogroup07675	311	0.851	365.452
isogroup00790	723	1.979	365.336
isogroup02267	160	0.438	365.297
isogroup00414	222	0.609	364.532
isogroup01838	462	1.273	362.922
isogroup01178	284	0.783	362.708
isogroup14243	175	0.483	362.319
isogroup10263	226	0.624	362.179
isogroup04099	176	0.486	362.14
isogroup00097	966	2.669	361.933
isogroup12000	194	0.537	361.266
isogroup15100	164	0.454	361.233
isogroup06860	350	0.969	361.197
isogroup07467	316	0.877	360.319
isogroup01807	320	0.889	359.955
isogroup07611	307	0.853	359.906
isogroup08045	291	0.809	359.703
isogroup13431	182	0.506	359.684
isogroup02867	392	1.091	359.303
isogroup04607	183	0.511	358.121
isogroup00538	179	0.5	358
isogroup05978	421	1.177	357.689
isogroup12279	192	0.537	357.542
isogroup02438	478	1.337	357.517
isogroup01117	621	1.737	357.513
isogroup03670	315	0.882	357.143
isogroup03010	337	0.945	356.614
isogroup00701	424	1.189	356.602
isogroup16225	141	0.396	356.061
isogroup00018	628	1.767	355.405
isogroup11936	195	0.549	355.191
isogroup04396	233	0.657	354.642
isogroup00588	252	0.711	354.43
isogroup14404	170	0.48	354.167
isogroup08908	256	0.723	354.08
isogroup01897	410	1.162	352.84
isogroup14002	172	0.488	352.459
isogroup04562	187	0.531	352.166
isogroup16252	139	0.395	351.899
isogroup00532	488	1.388	351.585
isogroup04455	212	0.603	351.575
isogroup10562	213	0.606	351.485
isogroup00210	762	2.169	351.314
isogroup12985	181	0.516	350.775
isogroup12425	188	0.536	350.746
isogroup04690	334	0.953	350.472
isogroup02222	316	0.902	350.333
isogroup01138	501	1.431	350.105
isogroup04413	281	0.803	349.938
isogroup00189	486	1.389	349.892
isogroup05980	411	1.176	349.49
isogroup07484	307	0.879	349.261
isogroup09689	230	0.659	349.014
isogroup08735	258	0.74	348.649
isogroup03202	429	1.233	347.932
isogroup13068	179	0.515	347.573
isogroup08631	262	0.754	347.48
isogroup15747	148	0.426	347.418
isogroup08597	263	0.758	346.966
isogroup00406	263	0.759	346.509
isogroup00024	212	0.612	346.405
isogroup12232	185	0.535	345.794
isogroup13250	177	0.512	345.703
isogroup06974	329	0.952	345.588
isogroup04443	210	0.608	345.395
isogroup00563	1189	3.443	345.338
isogroup04763	286	0.829	344.994
isogroup03440	247	0.716	344.972
isogroup06591	316	0.918	344.227
isogroup10628	209	0.608	343.75
isogroup03738	199	0.579	343.696
isogroup16306	133	0.387	343.669
isogroup00896	426	1.241	343.272
isogroup07097	322	0.939	342.918
isogroup02268	276	0.805	342.857
isogroup00581	507	1.48	342.568
isogroup04060	202	0.591	341.794
isogroup04814	235	0.688	341.57
isogroup00558	508	1.488	341.398
isogroup00219	403	1.182	340.948
isogroup08606	258	0.757	340.819
isogroup05456	505	1.482	340.756
isogroup04591	354	1.04	340.385
isogroup02351	290	0.852	340.376
isogroup03962	182	0.536	339.552
isogroup01523	416	1.226	339.315
isogroup02099	257	0.758	339.05
isogroup15880	143	0.422	338.863
isogroup01529	266	0.785	338.854
isogroup02256	168	0.497	338.028
isogroup08614	256	0.758	337.731
isogroup07206	311	0.922	337.31
isogroup13103	173	0.513	337.232
isogroup04266	356	1.056	337.121
isogroup15244	153	0.454	337.004
isogroup14932	156	0.463	336.933
isogroup03285	491	1.459	336.532
isogroup01720	686	2.039	336.439
isogroup01596	582	1.737	335.06
isogroup15640	146	0.436	334.862
isogroup12320	179	0.538	332.714
isogroup08818	244	0.735	331.973
isogroup04694	154	0.464	331.897
isogroup00560	371	1.118	331.843
isogroup01865	477	1.439	331.48
isogroup04751	290	0.877	330.673
isogroup00995	321	0.973	329.908
isogroup02490	118	0.358	329.609
isogroup00242	197	0.598	329.431
isogroup08994	237	0.72	329.167
isogroup08839	241	0.734	328.338
isogroup02260	191	0.582	328.179
isogroup04078	162	0.494	327.935
isogroup00123	712	2.179	326.755
isogroup04327	496	1.519	326.531
isogroup01663	408	1.25	326.4
isogroup00590	327	1.003	326.022
isogroup10518	200	0.614	325.733
isogroup01902	387	1.193	324.392
isogroup05085	141	0.435	324.138
isogroup01789	211	0.654	322.63
isogroup06748	320	0.992	322.581
isogroup03085	399	1.239	322.034
isogroup00637	569	1.768	321.833
isogroup00537	165	0.513	321.637
isogroup15575	142	0.442	321.267
isogroup11085	186	0.579	321.244
isogroup13119	164	0.511	320.939
isogroup01055	268	0.836	320.574
isogroup03389	366	1.143	320.21
isogroup01928	219	0.684	320.175
isogroup14522	152	0.475	320
isogroup05124	140	0.438	319.635
isogroup09911	206	0.645	319.38
isogroup00529	301	0.943	319.194
isogroup01765	255	0.801	318.352
isogroup04932	173	0.544	318.015
isogroup16043	131	0.412	317.961
isogroup05042	150	0.472	317.797
isogroup04305	369	1.162	317.556
isogroup00136	147	0.465	316.129
isogroup07773	266	0.842	315.914
isogroup04188	363	1.152	315.104
isogroup04334	235	0.746	315.013
isogroup05061	143	0.454	314.978
isogroup00292	186	0.591	314.721
isogroup05026	144	0.458	314.41
isogroup02426	238	0.757	314.399
isogroup16525	116	0.369	314.363
isogroup01438	281	0.896	313.616
isogroup00458	152	0.486	312.757
isogroup09722	205	0.656	312.5
isogroup14690	147	0.471	312.102
isogroup09068	222	0.713	311.36
isogroup07514	272	0.875	310.857
isogroup05176	140	0.451	310.421
isogroup13141	158	0.509	310.413
isogroup05071	144	0.464	310.345
isogroup04262	351	1.133	309.797
isogroup06766	307	0.992	309.476
isogroup07224	284	0.919	309.032
isogroup02391	172	0.558	308.244
isogroup01109	683	2.218	307.935
isogroup00878	430	1.397	307.802
isogroup03987	185	0.602	307.309
isogroup08741	228	0.742	307.278
isogroup04373	428	1.394	307.03
isogroup09816	202	0.658	306.991
isogroup12110	167	0.544	306.985
isogroup04390	242	0.789	306.717
isogroup15831	130	0.424	306.604
isogroup05031	147	0.48	306.25
isogroup15475	135	0.441	306.122
isogroup01285	168	0.549	306.011
isogroup10811	182	0.595	305.882
isogroup00052	778	2.545	305.697
isogroup00443	490	1.605	305.296
isogroup01497	343	1.124	305.16
isogroup04734	271	0.889	304.837
isogroup11945	164	0.538	304.833
isogroup07291	278	0.912	304.825
isogroup08723	227	0.745	304.698
isogroup02085	418	1.372	304.665
isogroup01141	350	1.149	304.613
isogroup02168	384	1.264	303.797
isogroup11052	178	0.586	303.754
isogroup01747	340	1.12	303.571
isogroup07631	263	0.867	303.345
isogroup12687	158	0.522	302.682
isogroup09268	210	0.694	302.594
isogroup06589	308	1.019	302.257
isogroup16833	97	0.321	302.181
isogroup04159	360	1.192	302.013
isogroup05225	106	0.351	301.994
isogroup12490	160	0.53	301.887
isogroup05251	70	0.232	301.724
isogroup09199	211	0.7	301.429
isogroup09024	216	0.717	301.255
isogroup01051	398	1.325	300.377
isogroup00353	453	1.51	300
isogroup04765	240	0.801	299.625
isogroup15828	125	0.418	299.043
isogroup13599	149	0.499	298.597
isogroup12871	155	0.52	298.077
isogroup01291	190	0.638	297.806
isogroup17021	74	0.249	297.189
isogroup03873	227	0.765	296.732
isogroup01341	658	2.218	296.664
isogroup08240	236	0.796	296.482
isogroup10603	180	0.608	296.053
isogroup01600	372	1.258	295.707
isogroup08157	236	0.799	295.369
isogroup04350	251	0.85	295.294
isogroup06505	307	1.04	295.192
isogroup05197	115	0.39	294.872
isogroup04708	270	0.916	294.76
isogroup06699	295	1.001	294.705
isogroup15619	129	0.438	294.521
isogroup04459	232	0.788	294.416
isogroup03265	335	1.139	294.118
isogroup12950	152	0.517	294.004
isogroup06757	291	0.991	293.643
isogroup11925	162	0.552	293.478
isogroup12016	161	0.549	293.26
isogroup16850	93	0.318	292.453
isogroup16513	107	0.366	292.35
isogroup00514	492	1.683	292.335
isogroup02361	327	1.119	292.225
isogroup08082	236	0.808	292.079
isogroup15071	134	0.459	291.939
isogroup04945	155	0.531	291.902
isogroup00811	513	1.758	291.809
isogroup00342	420	1.44	291.667
isogroup11730	163	0.559	291.592
isogroup00946	363	1.245	291.566
isogroup04374	198	0.68	291.176
isogroup03974	173	0.595	290.756
isogroup12786	152	0.523	290.631
isogroup10684	175	0.603	290.216
isogroup03608	218	0.752	289.894
isogroup05472	422	1.456	289.835
isogroup09997	184	0.637	288.854
isogroup05099	134	0.464	288.793
isogroup02106	579	2.005	288.778
isogroup00049	315	1.092	288.462
isogroup10470	177	0.614	288.274
isogroup06663	289	1.003	288.136
isogroup00163	592	2.055	288.078
isogroup03057	280	0.972	288.066
isogroup01601	592	2.06	287.379
isogroup10368	177	0.616	287.338
isogroup04463	175	0.61	286.885
isogroup00990	218	0.76	286.842
isogroup16377	113	0.394	286.802
isogroup05088	133	0.465	286.022
isogroup03774	288	1.007	285.998
isogroup00354	308	1.077	285.98
isogroup05338	486	1.702	285.546
isogroup03061	253	0.887	285.231
isogroup10918	168	0.589	285.229
isogroup00654	140	0.491	285.132
isogroup03284	373	1.309	284.95
isogroup04939	145	0.509	284.872
isogroup04391	187	0.659	283.763
isogroup02412	286	1.008	283.73
isogroup05190	112	0.395	283.544
isogroup03299	234	0.826	283.293
isogroup04171	355	1.254	283.094
isogroup02259	137	0.484	283.058
isogroup12760	148	0.523	282.983
isogroup09269	196	0.693	282.828
isogroup08540	216	0.764	282.723
isogroup08349	219	0.775	282.581
isogroup04153	334	1.183	282.333
isogroup05150	127	0.45	282.222
isogroup04578	184	0.653	281.776
isogroup04515	154	0.547	281.536
isogroup11115	163	0.579	281.52
isogroup07491	247	0.878	281.321
isogroup09949	182	0.647	281.298
isogroup12263	151	0.538	280.669
isogroup08018	228	0.813	280.443
isogroup00096	942	3.364	280.024
isogroup02255	215	0.768	279.948
isogroup02203	259	0.926	279.698
isogroup10365	173	0.619	279.483
isogroup09281	195	0.698	279.37
isogroup00551	395	1.414	279.349
isogroup09431	189	0.677	279.173
isogroup05565	382	1.369	279.036
isogroup03393	251	0.9	278.889
isogroup06972	266	0.954	278.826
isogroup08130	223	0.8	278.75
isogroup05868	335	1.203	278.47
isogroup04913	152	0.546	278.388
isogroup00620	163	0.586	278.157
isogroup04182	297	1.069	277.83
isogroup07548	240	0.866	277.136
isogroup13719	137	0.495	276.768
isogroup04663	119	0.43	276.744
isogroup02201	189	0.683	276.72
isogroup08655	206	0.745	276.51
isogroup10658	167	0.604	276.49
isogroup04309	281	1.018	276.031
isogroup09778	181	0.656	275.915
isogroup00519	754	2.734	275.786
isogroup01532	133	0.483	275.362
isogroup07386	245	0.894	274.049
isogroup14047	134	0.49	273.469
isogroup05095	129	0.472	273.305
isogroup05032	121	0.443	273.138
isogroup04484	158	0.579	272.884
isogroup04959	145	0.533	272.045
isogroup09690	179	0.661	270.802
isogroup12363	144	0.532	270.677
isogroup01817	240	0.887	270.575
isogroup03897	158	0.584	270.548
isogroup14304	130	0.481	270.27
isogroup07006	255	0.944	270.127
isogroup06481	283	1.048	270.038
isogroup07830	226	0.838	269.69
isogroup00928	322	1.195	269.456
isogroup04839	164	0.609	269.294
isogroup07368	241	0.896	268.973
isogroup05185	112	0.417	268.585
isogroup15063	124	0.462	268.398
isogroup06404	285	1.062	268.362
isogroup10848	158	0.589	268.251
isogroup05333	462	1.727	267.516
isogroup09205	184	0.688	267.442
isogroup11495	151	0.565	267.257
isogroup06377	283	1.059	267.233
isogroup00358	627	2.349	266.922
isogroup01815	301	1.128	266.844
isogroup08265	208	0.78	266.667
isogroup11340	150	0.563	266.43
isogroup03292	211	0.792	266.414
isogroup02050	406	1.524	266.404
isogroup04964	136	0.511	266.145
isogroup12378	141	0.531	265.537
isogroup03246	237	0.896	264.509
isogroup07648	226	0.855	264.327
isogroup03488	338	1.279	264.269
isogroup03892	149	0.564	264.184
isogroup09267	183	0.693	264.069
isogroup04929	143	0.542	263.838
isogroup04962	120	0.455	263.736
isogroup11988	144	0.546	263.736
isogroup00689	397	1.506	263.612
isogroup14466	126	0.478	263.598
isogroup00352	302	1.146	263.525
isogroup02440	246	0.934	263.383
isogroup04451	163	0.619	263.328
isogroup05227	94	0.357	263.305
isogroup03163	333	1.265	263.241
isogroup07628	228	0.867	262.976
isogroup07212	240	0.913	262.87
isogroup08853	192	0.731	262.654
isogroup10255	165	0.629	262.321
isogroup02785	474	1.81	261.878
isogroup01651	487	1.86	261.828
isogroup02451	106	0.405	261.728
isogroup10505	157	0.601	261.231
isogroup00072	295	1.131	260.831
isogroup03726	175	0.671	260.805
isogroup00483	485	1.86	260.753
isogroup14250	126	0.484	260.331
isogroup11910	143	0.55	260
isogroup11746	145	0.558	259.857
isogroup04354	252	0.97	259.794
isogroup01888	269	1.036	259.653
isogroup02381	166	0.64	259.375
isogroup05459	363	1.4	259.286
isogroup04826	168	0.648	259.259
isogroup10565	158	0.61	259.016
isogroup12400	138	0.533	258.912
isogroup00033	208	0.804	258.706
isogroup03518	300	1.16	258.621
isogroup01324	482	1.865	258.445
isogroup00025	374	1.448	258.287
isogroup06448	272	1.054	258.065
isogroup14491	123	0.477	257.862
isogroup00481	167	0.648	257.716
isogroup02178	193	0.749	257.677
isogroup07992	211	0.819	257.631
isogroup04993	128	0.497	257.545
isogroup06222	283	1.1	257.273
isogroup08812	189	0.735	257.143
isogroup03261	222	0.864	256.944
isogroup10910	152	0.592	256.757
isogroup04778	125	0.487	256.674
isogroup03035	260	1.013	256.663
isogroup15280	116	0.452	256.637
isogroup16486	97	0.378	256.614
isogroup06067	295	1.153	255.854
isogroup07334	230	0.899	255.84
isogroup06546	264	1.032	255.814
isogroup03386	228	0.892	255.605
isogroup05254	150	0.587	255.537
isogroup01672	330	1.292	255.418
isogroup02143	185	0.725	255.172
isogroup03649	267	1.047	255.014
isogroup11919	140	0.549	255.009
isogroup01750	220	0.864	254.63
isogroup00198	709	2.787	254.395
isogroup13891	126	0.496	254.032
isogroup09876	165	0.65	253.846
isogroup04401	209	0.826	253.027
isogroup09515	169	0.668	252.994
isogroup07847	210	0.832	252.404
isogroup05239	81	0.321	252.336
isogroup04790	193	0.765	252.288
isogroup05982	295	1.17	252.137
isogroup00401	565	2.241	252.12
isogroup03093	291	1.156	251.73
isogroup00706	151	0.6	251.667
isogroup06715	252	1.002	251.497
isogroup05232	85	0.339	250.737
isogroup16059	102	0.407	250.614
isogroup08608	189	0.755	250.331
isogroup03017	230	0.92	250
isogroup08793	185	0.741	249.663
isogroup15872	106	0.425	249.412
isogroup08885	180	0.722	249.307
isogroup10803	149	0.598	249.164
isogroup12008	135	0.542	249.077
isogroup03192	285	1.145	248.908
isogroup10612	151	0.607	248.764
isogroup04214	320	1.287	248.64
isogroup01234	219	0.881	248.581
isogroup02171	204	0.821	248.477
isogroup07035	234	0.942	248.408
isogroup02999	310	1.249	248.199
isogroup05066	110	0.444	247.748
isogroup00405	265	1.07	247.664
isogroup06056	284	1.147	247.602
isogroup01913	334	1.351	247.224
isogroup04228	236	0.955	247.12
isogroup10887	147	0.595	247.059
isogroup01527	373	1.51	247.02
isogroup16029	102	0.413	246.973
isogroup09379	168	0.681	246.696
isogroup04023	130	0.527	246.679
isogroup05094	108	0.438	246.575
isogroup00469	522	2.118	246.459
isogroup06190	273	1.108	246.39
isogroup02227	269	1.092	246.337
isogroup04593	253	1.028	246.109
isogroup04121	533	2.166	246.076
isogroup00633	453	1.842	245.928
isogroup08372	191	0.777	245.817
isogroup13268	125	0.51	245.098
isogroup12838	128	0.523	244.742
isogroup05016	116	0.474	244.726
isogroup13120	127	0.519	244.701
isogroup12353	130	0.532	244.361
isogroup04882	139	0.569	244.288
isogroup04586	250	1.024	244.141
isogroup00040	718	2.941	244.135
isogroup04538	133	0.545	244.037
isogroup12200	132	0.541	243.993
isogroup16622	86	0.353	243.626
isogroup00892	191	0.784	243.622
isogroup11194	142	0.583	243.568
isogroup00838	334	1.373	243.263
isogroup03457	204	0.839	243.147
isogroup04255	210	0.865	242.775
isogroup04227	333	1.372	242.711
isogroup11621	136	0.561	242.424
isogroup04543	130	0.537	242.086
isogroup06162	269	1.112	241.906
isogroup00086	248	1.026	241.715
isogroup06485	252	1.044	241.379
isogroup05762	303	1.257	241.05
isogroup02232	190	0.789	240.811
isogroup08770	178	0.74	240.541
isogroup06032	277	1.153	240.243
isogroup02791	378	1.579	239.392
isogroup00223	438	1.831	239.214
isogroup00831	327	1.367	239.21
isogroup10305	149	0.623	239.165
isogroup10489	146	0.611	238.953
isogroup12926	124	0.519	238.921
isogroup15595	104	0.436	238.532
isogroup02029	283	1.187	238.416
isogroup15813	101	0.424	238.208
isogroup00167	468	1.967	237.926
isogroup04933	123	0.517	237.911
isogroup07819	199	0.837	237.754
isogroup04006	116	0.488	237.705
isogroup01295	124	0.522	237.548
isogroup01273	400	1.686	237.248
isogroup00600	543	2.289	237.221
isogroup12619	125	0.527	237.192
isogroup07673	203	0.856	237.15
isogroup01297	131	0.553	236.89
isogroup09910	153	0.646	236.842
isogroup09635	157	0.664	236.446
isogroup01240	189	0.8	236.25
isogroup00905	245	1.038	236.031
isogroup02266	122	0.517	235.977
isogroup00318	247	1.047	235.912
isogroup13799	117	0.496	235.887
isogroup04998	112	0.475	235.789
isogroup10382	145	0.615	235.772
isogroup08232	186	0.789	235.741
isogroup01063	261	1.113	234.501
isogroup04744	202	0.862	234.339
isogroup00375	530	2.262	234.306
isogroup05246	67	0.286	234.266
isogroup16359	89	0.38	234.211
isogroup01232	333	1.422	234.177
isogroup05017	111	0.474	234.177
isogroup00609	663	2.834	233.945
isogroup00221	286	1.223	233.851
isogroup11841	129	0.552	233.696
isogroup09995	149	0.638	233.542
isogroup14232	113	0.484	233.471
isogroup00477	389	1.667	233.353
isogroup11974	129	0.553	233.273
isogroup05836	286	1.227	233.089
isogroup04908	121	0.52	232.692
isogroup03484	207	0.89	232.584
isogroup11230	132	0.568	232.394
isogroup15683	101	0.435	232.184
isogroup02433	201	0.866	232.102
isogroup09601	155	0.669	231.689
isogroup04735	195	0.842	231.591
isogroup06915	223	0.964	231.328
isogroup03719	188	0.814	230.958
isogroup05063	145	0.628	230.892
isogroup08842	169	0.732	230.874
isogroup07520	202	0.875	230.857
isogroup00116	251	1.088	230.699
isogroup00877	421	1.825	230.685
isogroup04384	202	0.876	230.594
isogroup06473	239	1.037	230.473
isogroup09497	153	0.664	230.422
isogroup01097	814	3.535	230.269
isogroup01077	296	1.286	230.171
isogroup01067	538	2.338	230.111
isogroup02401	352	1.53	230.065
isogroup11723	129	0.561	229.947
isogroup04377	154	0.67	229.851
isogroup01798	287	1.249	229.784
isogroup00171	321	1.397	229.778
isogroup14797	107	0.466	229.614
isogroup13772	114	0.497	229.376
isogroup08852	168	0.733	229.195
isogroup05956	271	1.183	229.079
isogroup09420	157	0.686	228.863
isogroup04926	124	0.542	228.782
isogroup04752	192	0.841	228.3
isogroup10993	134	0.587	228.279
isogroup02749	291	1.275	228.235
isogroup01031	434	1.902	228.181
isogroup09218	159	0.697	228.121
isogroup08900	166	0.729	227.709
isogroup07720	194	0.852	227.7
isogroup12192	124	0.545	227.523
isogroup03596	229	1.007	227.408
isogroup06542	234	1.029	227.405
isogroup00768	154	0.678	227.139
isogroup10527	137	0.604	226.821
isogroup09709	149	0.657	226.788
isogroup06702	227	1.002	226.547
isogroup00823	274	1.21	226.446
isogroup00968	356	1.573	226.319
isogroup12816	118	0.522	226.054
isogroup00909	251	1.111	225.923
isogroup14092	110	0.487	225.873
isogroup04450	140	0.62	225.806
isogroup04927	123	0.545	225.688
isogroup00894	251	1.113	225.517
isogroup08472	173	0.768	225.26
isogroup06694	225	0.999	225.225
isogroup06159	251	1.115	225.112
isogroup00956	648	2.88	225
isogroup05097	104	0.463	224.622
isogroup11636	126	0.561	224.599
isogroup02373	192	0.855	224.561
isogroup05117	99	0.441	224.49
isogroup03848	138	0.615	224.39
isogroup16532	83	0.37	224.324
isogroup07416	200	0.892	224.215
isogroup10220	141	0.629	224.165
isogroup00201	569	2.539	224.104
isogroup04169	312	1.393	223.977
isogroup04103	100	0.447	223.714
isogroup07247	205	0.917	223.555
isogroup06991	212	0.949	223.393
isogroup02243	203	0.909	223.322
isogroup04902	113	0.506	223.32
isogroup01512	409	1.832	223.253
isogroup06740	223	0.999	223.223
isogroup04115	181	0.811	223.181
isogroup03807	132	0.592	222.973
isogroup05245	68	0.305	222.951
isogroup03621	166	0.745	222.819
isogroup02436	169	0.759	222.661
isogroup02423	189	0.849	222.615
isogroup15745	96	0.432	222.222
isogroup07738	187	0.842	222.09
isogroup04379	179	0.807	221.809
isogroup02525	443	1.999	221.611
isogroup04367	150	0.677	221.566
isogroup10027	142	0.641	221.529
isogroup00281	222	1.003	221.336
isogroup06017	259	1.171	221.178
isogroup07762	186	0.841	221.165
isogroup14541	105	0.475	221.053
isogroup13499	111	0.503	220.676
isogroup14499	105	0.476	220.588
isogroup02231	161	0.73	220.548
isogroup06551	228	1.034	220.503
isogroup13165	114	0.517	220.503
isogroup06435	231	1.048	220.42
isogroup08283	172	0.782	219.949
isogroup06772	216	0.983	219.736
isogroup04601	148	0.674	219.585
isogroup00517	351	1.599	219.512
isogroup13737	109	0.497	219.316
isogroup00777	116	0.529	219.282
isogroup06564	225	1.027	219.085
isogroup10664	132	0.603	218.905
isogroup12703	115	0.526	218.631
isogroup13591	109	0.499	218.437
isogroup09527	147	0.673	218.425
isogroup01628	274	1.256	218.153
isogroup16266	85	0.39	217.949
isogroup16294	85	0.391	217.391
isogroup16263	86	0.396	217.172
isogroup13592	109	0.502	217.131
isogroup07915	179	0.825	216.97
isogroup01242	185	0.853	216.882
isogroup01938	160	0.738	216.802
isogroup04842	131	0.605	216.529
isogroup03244	285	1.317	216.401
isogroup05409	336	1.553	216.355
isogroup11019	127	0.587	216.354
isogroup07396	193	0.894	215.884
isogroup05601	292	1.353	215.817
isogroup02052	323	1.497	215.765
isogroup05044	109	0.506	215.415
isogroup01515	139	0.646	215.17
isogroup12552	114	0.53	215.094
isogroup09535	144	0.671	214.605
isogroup01786	254	1.184	214.527
isogroup15535	95	0.443	214.447
isogroup04990	107	0.499	214.429
isogroup02903	220	1.027	214.216
isogroup00108	338	1.578	214.195
isogroup06762	212	0.99	214.141
isogroup05708	234	1.093	214.09
isogroup14324	103	0.482	213.693
isogroup13040	110	0.515	213.592
isogroup06956	204	0.956	213.389
isogroup04458	128	0.6	213.333
isogroup01066	195	0.915	213.115
isogroup06185	233	1.096	212.591
isogroup02595	291	1.37	212.409
isogroup03579	151	0.711	212.377
isogroup07744	180	0.848	212.264
isogroup06873	206	0.971	212.152
isogroup15791	91	0.429	212.121
isogroup06570	216	1.019	211.973
isogroup01227	286	1.35	211.852
isogroup03108	197	0.93	211.828
isogroup01768	183	0.864	211.806
isogroup05616	282	1.332	211.712
isogroup16367	80	0.378	211.64
isogroup11283	122	0.577	211.438
isogroup01072	300	1.42	211.268
isogroup13011	109	0.516	211.24
isogroup01829	95	0.45	211.111
isogroup02320	280	1.327	211.002
isogroup06111	239	1.133	210.944
isogroup04059	117	0.556	210.432
isogroup06413	222	1.055	210.427
isogroup08502	161	0.766	210.183
isogroup09118	148	0.705	209.929
isogroup15283	94	0.448	209.821
isogroup13321	107	0.51	209.804
isogroup02349	191	0.911	209.66
isogroup12096	114	0.544	209.559
isogroup05161	88	0.42	209.524
isogroup10732	125	0.597	209.38
isogroup15379	94	0.449	209.354
isogroup09112	148	0.707	209.335
isogroup02216	226	1.08	209.259
isogroup08806	154	0.736	209.239
isogroup15092	96	0.459	209.15
isogroup12632	110	0.526	209.125
isogroup05173	88	0.421	209.026
isogroup13668	104	0.498	208.835
isogroup01266	396	1.898	208.641
isogroup04717	184	0.883	208.381
isogroup13241	106	0.509	208.251
isogroup05990	244	1.172	208.191
isogroup13992	102	0.49	208.163
isogroup01626	347	1.667	208.158
isogroup10585	126	0.606	207.921
isogroup07956	171	0.823	207.776
isogroup00233	303	1.459	207.676
isogroup05306	374	1.802	207.547
isogroup04465	248	1.195	207.531
isogroup05985	244	1.176	207.483
isogroup04406	272	1.312	207.317
isogroup12504	110	0.531	207.156
isogroup02846	278	1.342	207.154
isogroup00035	629	3.04	206.908
isogroup06930	198	0.957	206.897
isogroup04241	194	0.938	206.823
isogroup04090	110	0.532	206.767
isogroup09233	144	0.697	206.6
isogroup04762	164	0.794	206.549
isogroup01058	257	1.245	206.426
isogroup11607	116	0.562	206.406
isogroup04657	98	0.475	206.316
isogroup09764	135	0.655	206.107
isogroup02167	167	0.812	205.665
isogroup06389	218	1.06	205.66
isogroup04966	105	0.511	205.479
isogroup09525	138	0.672	205.357
isogroup07904	170	0.828	205.314
isogroup15121	94	0.458	205.24
isogroup09457	138	0.673	205.052
isogroup09569	138	0.673	205.052
isogroup00338	344	1.679	204.884
isogroup00595	416	2.031	204.825
isogroup01130	272	1.328	204.819
isogroup01823	187	0.913	204.819
isogroup02274	91	0.445	204.494
isogroup00960	356	1.741	204.48
isogroup02337	221	1.081	204.44
isogroup01893	240	1.174	204.429
isogroup15984	85	0.416	204.327
isogroup05003	96	0.47	204.255
isogroup09407	139	0.681	204.112
isogroup11090	120	0.588	204.082
isogroup05461	302	1.48	204.054
isogroup04944	102	0.5	204
isogroup03994	95	0.466	203.863
isogroup11221	118	0.579	203.8
isogroup08109	163	0.8	203.75
isogroup03697	131	0.643	203.733
isogroup09608	136	0.668	203.593
isogroup00970	341	1.675	203.582
isogroup05068	93	0.457	203.501
isogroup11312	117	0.575	203.478
isogroup05131	82	0.403	203.474
isogroup17043	47	0.231	203.463
isogroup07041	193	0.949	203.372
isogroup07496	178	0.877	202.965
isogroup02814	228	1.124	202.847
isogroup04948	103	0.508	202.756
isogroup04806	151	0.745	202.685
isogroup05076	93	0.459	202.614
isogroup01022	265	1.31	202.29
isogroup08008	165	0.816	202.206
isogroup01158	209	1.034	202.128
isogroup00954	193	0.955	202.094
isogroup03553	181	0.896	202.009
isogroup14188	98	0.486	201.646
isogroup01157	198	0.982	201.629
isogroup13821	99	0.491	201.629
isogroup05814	192	0.953	201.469
isogroup01699	227	1.127	201.42
isogroup10445	123	0.611	201.309
isogroup04810	144	0.716	201.117
isogroup13207	103	0.513	200.78
isogroup09273	139	0.693	200.577
isogroup03529	140	0.698	200.573
isogroup01034	217	1.082	200.555
isogroup00455	77	0.384	200.521
isogroup05158	78	0.389	200.514
isogroup15979	82	0.409	200.489
isogroup14221	97	0.484	200.413
isogroup12510	106	0.529	200.378
isogroup09439	135	0.674	200.297
isogroup07640	172	0.859	200.233
isogroup06452	210	1.049	200.191
isogroup04890	104	0.52	200
isogroup04345	197	0.986	199.797
isogroup00364	380	1.902	199.79
isogroup07111	187	0.936	199.786
isogroup07576	174	0.871	199.77
isogroup04286	159	0.796	199.749
isogroup02069	248	1.242	199.678
isogroup03552	240	1.202	199.667
isogroup04997	91	0.456	199.561
isogroup11040	117	0.587	199.319
isogroup13693	99	0.497	199.195
isogroup07089	186	0.935	198.93
isogroup11684	110	0.553	198.915
isogroup00376	467	2.348	198.893
isogroup12722	104	0.524	198.473
isogroup04977	103	0.519	198.459
isogroup00088	670	3.378	198.342
isogroup02406	226	1.14	198.246
isogroup11463	113	0.57	198.246
isogroup00881	315	1.59	198.113
isogroup05731	251	1.267	198.106
isogroup08937	143	0.722	198.061
isogroup02697	377	1.904	198.004
isogroup02162	187	0.947	197.466
isogroup05208	78	0.396	196.97
isogroup06486	205	1.041	196.926
isogroup00101	456	2.316	196.891
isogroup00994	199	1.011	196.835
isogroup10200	124	0.63	196.825
isogroup11826	109	0.554	196.751
isogroup09565	132	0.671	196.721
isogroup08902	143	0.727	196.699
isogroup00981	326	1.658	196.622
isogroup01415	334	1.699	196.586
isogroup04312	203	1.033	196.515
isogroup10292	123	0.626	196.486
isogroup09574	131	0.667	196.402
isogroup13547	98	0.499	196.393
isogroup00011	652	3.32	196.386
isogroup01904	234	1.192	196.309
isogroup02659	245	1.249	196.157
isogroup10392	121	0.617	196.11
isogroup03084	167	0.852	196.009
isogroup03542	167	0.852	196.009
isogroup11655	110	0.562	195.73
isogroup12179	106	0.542	195.572
isogroup01939	192	0.982	195.519
isogroup06638	199	1.018	195.481
isogroup09851	128	0.655	195.42
isogroup03546	188	0.963	195.223
isogroup11946	106	0.543	195.212
isogroup01886	341	1.747	195.192
isogroup01375	268	1.374	195.051
isogroup10592	118	0.605	195.041
isogroup01294	101	0.518	194.981
isogroup13015	101	0.518	194.981
isogroup05827	240	1.231	194.963
isogroup00109	305	1.565	194.888
isogroup12562	103	0.529	194.707
isogroup03730	153	0.786	194.656
isogroup17004	51	0.262	194.656
isogroup04385	131	0.673	194.651
isogroup02265	159	0.817	194.614
isogroup08077	158	0.812	194.581
isogroup14434	90	0.463	194.384
isogroup00457	136	0.7	194.286
isogroup01282	129	0.664	194.277
isogroup02379	168	0.865	194.22
isogroup05952	230	1.185	194.093
isogroup11335	111	0.572	194.056
isogroup09991	124	0.639	194.053
isogroup01689	226	1.165	193.991
isogroup11603	109	0.562	193.95
isogroup00828	378	1.949	193.946
isogroup00170	299	1.542	193.904
isogroup04783	147	0.759	193.676
isogroup06006	226	1.168	193.493
isogroup12814	101	0.522	193.487
isogroup09956	124	0.641	193.448
isogroup00585	183	0.948	193.038
isogroup03715	185	0.959	192.909
isogroup10417	119	0.617	192.869
isogroup07264	177	0.918	192.81
isogroup01171	229	1.188	192.761
isogroup08051	156	0.81	192.593
isogroup03280	172	0.894	192.394
isogroup03190	301	1.566	192.209
isogroup03003	279	1.453	192.017
isogroup04362	157	0.818	191.932
isogroup00044	257	1.34	191.791
isogroup15932	79	0.412	191.748
isogroup14290	92	0.48	191.667
isogroup04900	98	0.512	191.406
isogroup01844	362	1.893	191.231
isogroup04269	232	1.216	190.789
isogroup08341	148	0.776	190.722
isogroup13859	93	0.488	190.574
isogroup06704	191	1.003	190.429
isogroup15953	79	0.416	189.904
isogroup13756	94	0.495	189.899
isogroup15289	86	0.453	189.845
isogroup16353	73	0.385	189.61
isogroup00117	149	0.786	189.567
isogroup15214	86	0.454	189.427
isogroup00061	189	0.998	189.379
isogroup00480	178	0.94	189.362
isogroup08092	153	0.808	189.356
isogroup01803	253	1.337	189.23
isogroup06020	221	1.168	189.212
isogroup01186	217	1.147	189.189
isogroup07059	178	0.941	189.16
isogroup04306	204	1.08	188.889
isogroup03177	160	0.848	188.679
isogroup16735	63	0.334	188.623
isogroup00473	380	2.015	188.586
isogroup08187	150	0.796	188.442
isogroup01257	304	1.614	188.352
isogroup01740	225	1.195	188.285
isogroup11687	105	0.558	188.172
isogroup04240	178	0.946	188.161
isogroup14111	91	0.484	188.017
isogroup01049	339	1.805	187.812
isogroup04510	103	0.549	187.614
isogroup08417	145	0.773	187.581
isogroup06228	207	1.104	187.5
isogroup06426	197	1.051	187.441
isogroup16575	68	0.363	187.328
isogroup00275	363	1.94	187.113
isogroup10499	113	0.604	187.086
isogroup10624	113	0.604	187.086
isogroup15375	84	0.449	187.082
isogroup04279	153	0.818	187.042
isogroup13911	92	0.492	186.992
isogroup06710	187	1.001	186.813
isogroup09389	127	0.68	186.765
isogroup11109	109	0.584	186.644
isogroup00812	323	1.731	186.597
isogroup00934	116	0.622	186.495
isogroup08003	152	0.816	186.275
isogroup10766	111	0.596	186.242
isogroup01224	335	1.799	186.215
isogroup01806	240	1.289	186.191
isogroup05049	83	0.446	186.099
isogroup09202	130	0.699	185.98
isogroup00815	454	2.442	185.913
isogroup05159	76	0.409	185.819
isogroup08111	149	0.802	185.786
isogroup07828	156	0.84	185.714
isogroup14425	88	0.474	185.654
isogroup04780	177	0.954	185.535
isogroup00887	280	1.51	185.43
isogroup08629	139	0.75	185.333
isogroup10561	113	0.61	185.246
isogroup07165	168	0.907	185.226
isogroup04507	105	0.567	185.185
isogroup11362	106	0.573	184.991
isogroup02026	258	1.395	184.946
isogroup12520	98	0.53	184.906
isogroup04337	159	0.86	184.884
isogroup14549	88	0.476	184.874
isogroup04862	105	0.568	184.859
isogroup01230	197	1.066	184.803
isogroup04723	161	0.873	184.422
isogroup01182	142	0.77	184.416
isogroup06630	186	1.009	184.341
isogroup00604	247	1.34	184.328
isogroup00580	225	1.221	184.275
isogroup07620	159	0.863	184.241
isogroup17030	44	0.239	184.1
isogroup04655	148	0.804	184.08
isogroup08069	150	0.815	184.049
isogroup04194	245	1.332	183.934
isogroup05014	89	0.484	183.884
isogroup10086	116	0.631	183.835
isogroup11276	106	0.577	183.709
isogroup04767	144	0.784	183.673
isogroup01264	402	2.189	183.646
isogroup01056	226	1.231	183.591
isogroup07937	151	0.823	183.475
isogroup02145	159	0.867	183.391
isogroup03949	97	0.529	183.365
isogroup06837	179	0.977	183.214
isogroup03318	184	1.005	183.085
isogroup02071	155	0.847	182.999
isogroup00714	148	0.809	182.942
isogroup11972	100	0.547	182.815
isogroup03079	235	1.286	182.737
isogroup01559	344	1.884	182.59
isogroup06927	174	0.953	182.581
isogroup13062	94	0.515	182.524
isogroup00253	104	0.57	182.456
isogroup10899	108	0.592	182.432
isogroup06706	183	1.004	182.271
isogroup02009	228	1.252	182.109
isogroup09551	122	0.67	182.09
isogroup02219	128	0.703	182.077
isogroup07195	169	0.929	181.916
isogroup06957	175	0.962	181.913
isogroup01245	106	0.583	181.818
isogroup01330	350	1.926	181.724
isogroup05354	300	1.651	181.708
isogroup00926	236	1.299	181.678
isogroup15188	83	0.457	181.619
isogroup16856	57	0.314	181.529
isogroup01382	209	1.152	181.424
isogroup04389	159	0.877	181.3
isogroup03727	114	0.629	181.24
isogroup00301	194	1.071	181.139
isogroup00746	284	1.568	181.122
isogroup14043	89	0.492	180.894
isogroup05036	85	0.47	180.851
isogroup03889	121	0.67	180.597
isogroup06814	177	0.981	180.428
isogroup02345	126	0.699	180.258
isogroup04819	126	0.7	180
isogroup13501	91	0.506	179.842
isogroup07326	162	0.901	179.8
isogroup01235	159	0.885	179.661
isogroup00191	135	0.753	179.283
isogroup04989	90	0.502	179.283
isogroup03255	173	0.965	179.275
isogroup02713	261	1.457	179.135
isogroup14849	84	0.469	179.104
isogroup04905	92	0.515	178.641
isogroup00172	180	1.008	178.571
isogroup03016	185	1.036	178.571
isogroup04565	188	1.053	178.538
isogroup02021	237	1.328	178.464
isogroup01161	234	1.312	178.354
isogroup01737	252	1.413	178.344
isogroup03184	231	1.297	178.103
isogroup14721	84	0.472	177.966
isogroup06592	182	1.023	177.908
isogroup04508	101	0.568	177.817
isogroup11095	104	0.585	177.778
isogroup16469	67	0.377	177.719
isogroup07578	154	0.867	177.624
isogroup02068	363	2.045	177.506
isogroup14961	82	0.462	177.489
isogroup00433	152	0.857	177.363
isogroup10728	106	0.598	177.258
isogroup00818	252	1.423	177.091
isogroup03012	216	1.22	177.049
isogroup02257	132	0.746	176.944
isogroup04416	224	1.266	176.935
isogroup02861	193	1.091	176.902
isogroup04112	168	0.95	176.842
isogroup06886	171	0.967	176.836
isogroup01719	177	1.001	176.823
isogroup02944	189	1.069	176.801
isogroup08517	134	0.758	176.781
isogroup02273	121	0.685	176.642
isogroup01603	316	1.789	176.635
isogroup00067	745	4.218	176.624
isogroup01912	204	1.155	176.623
isogroup01396	278	1.574	176.62
isogroup05690	228	1.291	176.607
isogroup07730	149	0.844	176.54
isogroup06012	204	1.158	176.166
isogroup10056	112	0.636	176.101
isogroup01277	189	1.074	175.978
isogroup00622	117	0.665	175.94
isogroup05143	76	0.432	175.926
isogroup08049	143	0.813	175.892
isogroup05407	273	1.554	175.676
isogroup16042	72	0.41	175.61
isogroup03587	125	0.712	175.562
isogroup12536	93	0.53	175.472
isogroup03370	134	0.764	175.393
isogroup11317	101	0.576	175.347
isogroup02140	184	1.05	175.238
isogroup00447	277	1.581	175.206
isogroup10825	104	0.594	175.084
isogroup09655	116	0.663	174.962
isogroup05953	207	1.184	174.831
isogroup15790	75	0.429	174.825
isogroup01940	151	0.864	174.769
isogroup04107	54	0.309	174.757
isogroup04283	204	1.168	174.658
isogroup12136	95	0.544	174.632
isogroup05721	223	1.277	174.628
isogroup02429	83	0.476	174.37
isogroup00343	136	0.78	174.359
isogroup00268	201	1.153	174.328
isogroup01709	259	1.486	174.293
isogroup00424	535	3.074	174.04
isogroup03207	197	1.132	174.028
isogroup00368	289	1.662	173.887
isogroup11701	97	0.558	173.835
isogroup04880	89	0.512	173.828
isogroup14845	81	0.466	173.82
isogroup00846	356	2.05	173.659
isogroup01177	309	1.78	173.596
isogroup01808	109	0.628	173.567
isogroup14209	84	0.484	173.554
isogroup15000	80	0.461	173.536
isogroup02054	215	1.239	173.527
isogroup11903	95	0.548	173.358
isogroup09383	117	0.675	173.333
isogroup10374	107	0.618	173.139
isogroup10413	107	0.618	173.139
isogroup04766	140	0.809	173.053
isogroup05207	69	0.399	172.932
isogroup00791	243	1.406	172.831
isogroup00451	239	1.383	172.813
isogroup04174	239	1.384	172.688
isogroup08899	125	0.724	172.652
isogroup00776	165	0.956	172.594
isogroup04979	88	0.51	172.549
isogroup10144	109	0.632	172.468
isogroup01505	119	0.69	172.464
isogroup00922	279	1.618	172.435
isogroup01184	203	1.178	172.326
isogroup13451	87	0.505	172.277
isogroup01028	215	1.248	172.276
isogroup05079	72	0.418	172.249
isogroup13324	88	0.511	172.211
isogroup10676	104	0.604	172.185
isogroup00889	229	1.33	172.18
isogroup15154	79	0.459	172.113
isogroup05276	354	2.057	172.095
isogroup01533	112	0.651	172.043
isogroup04016	134	0.779	172.015
isogroup05199	70	0.407	171.99
isogroup07903	141	0.82	171.951
isogroup04111	198	1.152	171.875
isogroup01179	171	0.995	171.859
isogroup00208	431	2.508	171.85
isogroup06820	168	0.978	171.779
isogroup00078	760	4.425	171.751
isogroup08966	124	0.722	171.745
isogroup01776	171	0.996	171.687
isogroup11385	98	0.571	171.629
isogroup13320	87	0.507	171.598
isogroup14267	82	0.478	171.548
isogroup04445	104	0.607	171.334
isogroup11996	94	0.549	171.22
isogroup04812	124	0.725	171.034
isogroup11102	100	0.585	170.94
isogroup01374	230	1.346	170.877
isogroup02837	209	1.225	170.612
isogroup04818	117	0.686	170.554
isogroup04398	139	0.815	170.552
isogroup11424	97	0.569	170.475
isogroup08687	127	0.745	170.47
isogroup01761	225	1.32	170.455
isogroup03429	135	0.792	170.455
isogroup12380	91	0.534	170.412
isogroup02117	289	1.696	170.401
isogroup11608	95	0.558	170.251
isogroup04825	111	0.652	170.245
isogroup11619	96	0.564	170.213
isogroup05553	236	1.388	170.029
isogroup00572	204	1.2	170
isogroup00228	455	2.677	169.966
isogroup07464	150	0.883	169.875
isogroup06510	177	1.042	169.866
isogroup10441	104	0.613	169.657
isogroup12729	89	0.525	169.524
isogroup01701	190	1.121	169.492
isogroup12324	90	0.531	169.492
isogroup04142	303	1.788	169.463
isogroup05351	282	1.665	169.369
isogroup07856	140	0.827	169.287
isogroup04071	97	0.573	169.284
isogroup05130	77	0.455	169.231
isogroup06443	178	1.052	169.202
isogroup00807	262	1.549	169.141
isogroup12224	91	0.539	168.831
isogroup00263	426	2.524	168.78
isogroup05151	70	0.415	168.675
isogroup04149	264	1.566	168.582
isogroup02955	225	1.335	168.539
isogroup05025	77	0.457	168.49
isogroup11713	94	0.558	168.459
isogroup13622	84	0.499	168.337
isogroup04815	121	0.719	168.289
isogroup15981	70	0.416	168.269
isogroup10076	107	0.636	168.239
isogroup03412	134	0.797	168.13
isogroup15216	77	0.458	168.122
isogroup04420	214	1.273	168.107
isogroup02083	318	1.892	168.076
isogroup03301	140	0.833	168.067
isogroup10867	100	0.595	168.067
isogroup07627	145	0.863	168.019
isogroup00885	235	1.401	167.737
isogroup14107	82	0.489	167.689
isogroup01289	96	0.573	167.539
isogroup05186	66	0.394	167.513
isogroup04109	243	1.451	167.471
isogroup08956	121	0.723	167.358
isogroup06593	171	1.023	167.155
isogroup04261	233	1.394	167.145
isogroup06269	182	1.089	167.126
isogroup07607	145	0.868	167.051
isogroup01434	174	1.042	166.987
isogroup12906	87	0.521	166.987
isogroup02153	200	1.198	166.945
isogroup01993	329	1.971	166.92
isogroup07275	152	0.911	166.85
isogroup06294	181	1.085	166.82
isogroup00031	534	3.202	166.771
isogroup17115	24	0.144	166.667
isogroup05646	220	1.32	166.667
isogroup09703	110	0.66	166.667
isogroup15562	73	0.438	166.667
isogroup05139	84	0.505	166.337
isogroup15754	72	0.433	166.282
isogroup15841	71	0.427	166.276
isogroup02225	131	0.788	166.244
isogroup11856	92	0.554	166.065
isogroup04901	91	0.548	166.058
isogroup14566	79	0.476	165.966
isogroup15284	75	0.452	165.929
isogroup01847	332	2.001	165.917
isogroup03539	146	0.88	165.909
isogroup10009	106	0.639	165.884
isogroup14233	80	0.483	165.631
isogroup10767	99	0.598	165.552
isogroup03413	217	1.311	165.523
isogroup05136	72	0.435	165.517
isogroup09036	118	0.713	165.498
isogroup07898	137	0.829	165.259
isogroup04643	161	0.975	165.128
isogroup00616	213	1.291	164.988
isogroup09536	111	0.673	164.933
isogroup08679	123	0.746	164.879
isogroup01640	206	1.25	164.8
isogroup01524	147	0.892	164.798
isogroup04965	73	0.443	164.786
isogroup02810	231	1.404	164.53
isogroup00186	114	0.693	164.502
isogroup00778	100	0.608	164.474
isogroup05064	74	0.45	164.444
isogroup04403	106	0.645	164.341
isogroup02971	241	1.467	164.281
isogroup00518	216	1.316	164.134
isogroup05412	253	1.542	164.073
isogroup03858	72	0.439	164.009
isogroup00794	257	1.568	163.903
isogroup15287	74	0.452	163.717
isogroup00122	292	1.784	163.677
isogroup02630	235	1.436	163.649
isogroup07958	134	0.819	163.614
isogroup07259	150	0.917	163.577
isogroup04447	132	0.807	163.569
isogroup02035	209	1.278	163.537
isogroup00144	343	2.098	163.489
isogroup14681	77	0.471	163.482
isogroup12899	85	0.52	163.462
isogroup03311	178	1.09	163.303
isogroup01521	221	1.355	163.1
isogroup09529	110	0.675	162.963
isogroup15388	73	0.448	162.946
isogroup06168	182	1.117	162.936
isogroup07197	150	0.921	162.866
isogroup02676	212	1.303	162.701
isogroup06904	157	0.965	162.694
isogroup01451	170	1.046	162.524
isogroup11790	91	0.56	162.5
isogroup06184	180	1.108	162.455
isogroup00366	196	1.207	162.386
isogroup04177	177	1.09	162.385
isogroup00238	788	4.858	162.207
isogroup15429	72	0.444	162.162
isogroup08862	118	0.728	162.088
isogroup01048	259	1.598	162.078
isogroup13464	82	0.506	162.055
isogroup05964	191	1.179	162.002
isogroup04501	185	1.143	161.855
isogroup02135	259	1.603	161.572
isogroup07141	151	0.935	161.497
isogroup02139	177	1.096	161.496
isogroup07001	153	0.948	161.392
isogroup04449	161	0.998	161.323
isogroup16946	45	0.279	161.29
isogroup00164	324	2.009	161.274
isogroup11059	94	0.583	161.235
isogroup00296	300	1.862	161.117
isogroup06003	188	1.168	160.959
isogroup01775	154	0.957	160.92
isogroup10231	101	0.628	160.828
isogroup04470	95	0.591	160.745
isogroup01258	272	1.695	160.472
isogroup10495	98	0.611	160.393
isogroup01459	166	1.035	160.386
isogroup04937	84	0.524	160.305
isogroup07623	138	0.861	160.279
isogroup04820	112	0.699	160.229
isogroup01361	260	1.623	160.197
isogroup11027	94	0.588	159.864
isogroup02692	281	1.759	159.75
isogroup12457	85	0.533	159.475
isogroup09916	103	0.646	159.443
isogroup09035	114	0.715	159.441
isogroup02081	154	0.966	159.42
isogroup03339	117	0.734	159.401
isogroup05243	47	0.295	159.322
isogroup07468	141	0.885	159.322
isogroup10568	97	0.609	159.278
isogroup08070	129	0.81	159.259
isogroup01853	281	1.765	159.207
isogroup05344	270	1.697	159.104
isogroup00377	173	1.088	159.007
isogroup06467	166	1.044	159.004
isogroup16064	65	0.409	158.924
isogroup03219	217	1.366	158.858
isogroup06372	169	1.064	158.835
isogroup01169	196	1.234	158.833
isogroup06143	178	1.121	158.787
isogroup10487	97	0.611	158.756
isogroup01857	272	1.716	158.508
isogroup09044	113	0.713	158.485
isogroup11371	90	0.568	158.451
isogroup09315	109	0.688	158.43
isogroup11542	89	0.562	158.363
isogroup09204	111	0.701	158.345
isogroup13830	79	0.499	158.317
isogroup16240	63	0.398	158.291
isogroup10121	100	0.632	158.228
isogroup13226	81	0.512	158.203
isogroup03008	148	0.936	158.12
isogroup07217	146	0.924	158.009
isogroup07265	145	0.918	157.952
isogroup10973	93	0.589	157.895
isogroup02576	245	1.552	157.861
isogroup04733	68	0.431	157.773
isogroup16009	65	0.412	157.767
isogroup04843	97	0.615	157.724
isogroup05989	185	1.173	157.715
isogroup06678	161	1.021	157.689
isogroup06278	172	1.091	157.654
isogroup05086	64	0.406	157.635
isogroup03355	145	0.92	157.609
isogroup06764	156	0.99	157.576
isogroup10367	98	0.622	157.556
isogroup08858	115	0.73	157.534
isogroup08001	129	0.819	157.509
isogroup07083	148	0.94	157.447
isogroup02124	273	1.734	157.439
isogroup00269	156	0.991	157.417
isogroup01466	195	1.239	157.385
isogroup16025	65	0.413	157.385
isogroup00837	223	1.417	157.375
isogroup00510	293	1.863	157.273
isogroup00274	347	2.208	157.156
isogroup05174	66	0.42	157.143
isogroup10535	96	0.611	157.119
isogroup15679	68	0.433	157.044
isogroup11879	87	0.554	157.04
isogroup02011	231	1.471	157.036
isogroup04083	94	0.599	156.928
isogroup05455	233	1.485	156.902
isogroup03225	166	1.058	156.9
isogroup04770	123	0.784	156.888
isogroup02528	256	1.634	156.671
isogroup08865	114	0.728	156.593
isogroup11696	88	0.562	156.584
isogroup01200	302	1.93	156.477
isogroup12287	84	0.537	156.425
isogroup11422	89	0.569	156.415
isogroup02422	156	0.998	156.313
isogroup04141	251	1.606	156.289
isogroup00064	535	3.425	156.204
isogroup01566	306	1.959	156.202
isogroup07506	137	0.878	156.036
isogroup00702	188	1.205	156.017
isogroup13194	80	0.513	155.945
isogroup14366	75	0.481	155.925
isogroup00914	142	0.911	155.873
isogroup02415	219	1.405	155.872
isogroup04936	77	0.494	155.87
isogroup09900	101	0.648	155.864
isogroup00093	494	3.17	155.836
isogroup11100	91	0.584	155.822
isogroup10168	98	0.629	155.803
isogroup05361	257	1.651	155.663
isogroup13086	80	0.514	155.642
isogroup10543	94	0.604	155.629
isogroup06669	157	1.009	155.6
isogroup03152	133	0.855	155.556
isogroup00840	126	0.81	155.556
isogroup13733	77	0.495	155.556
isogroup05951	184	1.183	155.537
isogroup06583	159	1.023	155.425
isogroup03030	149	0.959	155.37
isogroup06401	164	1.056	155.303
isogroup01952	100	0.644	155.28
isogroup06266	169	1.089	155.188
isogroup00806	235	1.515	155.116
isogroup00554	170	1.096	155.109
isogroup08988	111	0.716	155.028
isogroup12215	84	0.542	154.982
isogroup11838	86	0.555	154.955
isogroup03313	134	0.865	154.913
isogroup04699	123	0.794	154.912
isogroup00617	113	0.73	154.795
isogroup04477	186	1.202	154.742
isogroup06083	177	1.144	154.72
isogroup00849	309	1.999	154.577
isogroup04412	97	0.628	154.459
isogroup13692	77	0.499	154.309
isogroup04256	269	1.744	154.243
isogroup05184	62	0.402	154.229
isogroup03062	196	1.271	154.209
isogroup02444	109	0.707	154.173
isogroup16844	49	0.318	154.088
isogroup09290	106	0.688	154.07
isogroup16220	61	0.396	154.04
isogroup07991	126	0.818	154.034
isogroup15685	67	0.435	154.023
isogroup05863	187	1.215	153.909
isogroup04947	80	0.52	153.846
isogroup07713	130	0.845	153.846
isogroup06011	179	1.164	153.78
isogroup06588	157	1.021	153.771
isogroup03874	115	0.748	153.743
isogroup10050	97	0.631	153.724
isogroup06163	172	1.119	153.709
isogroup06433	162	1.054	153.7
isogroup03064	205	1.334	153.673
isogroup08598	116	0.755	153.642
isogroup03350	147	0.957	153.605
isogroup05039	68	0.443	153.499
isogroup11506	87	0.567	153.439
isogroup13126	79	0.515	153.398
isogroup04230	146	0.952	153.361
isogroup02032	273	1.781	153.285
isogroup07214	141	0.92	153.261
isogroup13219	78	0.509	153.242
isogroup08525	116	0.757	153.236
isogroup03068	220	1.436	153.203
isogroup04828	102	0.666	153.153
isogroup16885	47	0.307	153.094
isogroup09005	110	0.719	152.99
isogroup00166	309	2.02	152.97
isogroup06622	156	1.02	152.941
isogroup06500	159	1.04	152.885
isogroup01339	348	2.277	152.833
isogroup07036	145	0.949	152.792
isogroup11926	84	0.55	152.727
isogroup04715	131	0.858	152.681
isogroup07772	129	0.845	152.663
isogroup07775	129	0.845	152.663
isogroup11071	89	0.583	152.659
isogroup01131	218	1.429	152.554
isogroup03857	99	0.649	152.542
isogroup00141	235	1.541	152.498
isogroup02045	330	2.164	152.495
isogroup00272	470	3.086	152.301
isogroup05794	188	1.235	152.227
isogroup14371	73	0.48	152.083
isogroup00271	335	2.203	152.065
isogroup05638	201	1.322	152.042
isogroup03052	192	1.263	152.019
isogroup04244	161	1.06	151.887
isogroup04291	123	0.81	151.852
isogroup00098	310	2.042	151.812
isogroup11648	85	0.56	151.786
isogroup02554	307	2.024	151.68
isogroup04322	185	1.221	151.515
isogroup15413	68	0.449	151.448
isogroup00340	260	1.718	151.339
isogroup04426	187	1.236	151.294
isogroup07999	124	0.82	151.22
isogroup10949	89	0.589	151.104
isogroup16557	55	0.364	151.099
isogroup15641	66	0.437	151.03
isogroup05370	246	1.63	150.92
isogroup01804	110	0.729	150.892
isogroup09675	100	0.663	150.83
isogroup04393	161	1.068	150.749
isogroup02061	214	1.42	150.704
isogroup02978	158	1.049	150.62
isogroup02636	225	1.494	150.602
isogroup09858	98	0.651	150.538
isogroup07683	129	0.857	150.525
isogroup03698	105	0.698	150.43
isogroup09185	105	0.698	150.43
isogroup09861	97	0.645	150.388
isogroup02598	289	1.922	150.364
isogroup06466	157	1.045	150.239
isogroup06782	148	0.986	150.101
isogroup06597	153	1.021	149.853
isogroup01296	77	0.514	149.805
isogroup09280	105	0.701	149.786
isogroup00467	211	1.409	149.752
isogroup12013	82	0.548	149.635
isogroup16979	41	0.274	149.635
isogroup01404	168	1.123	149.599
isogroup09724	99	0.662	149.547
isogroup02396	64	0.428	149.533
isogroup15799	64	0.428	149.533
isogroup07167	139	0.93	149.462
isogroup10516	91	0.609	149.425
isogroup04672	101	0.676	149.408
isogroup02430	171	1.145	149.345
isogroup10866	89	0.596	149.329
isogroup13009	76	0.509	149.312
isogroup16413	57	0.382	149.215
isogroup06887	145	0.972	149.177
isogroup10356	92	0.617	149.109
isogroup01496	150	1.007	148.957
isogroup11494	85	0.571	148.862
isogroup15751	64	0.43	148.837
isogroup07414	133	0.894	148.77
isogroup04950	76	0.511	148.728
isogroup10520	91	0.612	148.693
isogroup10031	95	0.639	148.67
isogroup05579	175	1.178	148.557
isogroup02377	132	0.889	148.481
isogroup00090	386	2.601	148.404
isogroup05720	189	1.274	148.352
isogroup10763	89	0.6	148.333
isogroup01409	182	1.227	148.329
isogroup05879	179	1.207	148.302
isogroup06158	165	1.113	148.248
isogroup03789	103	0.695	148.201
isogroup00685	195	1.316	148.176
isogroup00531	200	1.35	148.148
isogroup07818	124	0.837	148.148
isogroup17071	32	0.216	148.148
isogroup03641	147	0.993	148.036
isogroup11859	82	0.554	148.014
isogroup07271	136	0.919	147.987
isogroup04719	66	0.446	147.982
isogroup00873	319	2.156	147.959
isogroup00598	241	1.63	147.853
isogroup00107	328	2.219	147.814
isogroup09456	100	0.677	147.71
isogroup05394	233	1.578	147.655
[truncated: 14,937 more rows]
