# Supplementary material for: Localization of Wolbachia-like gene transcripts and peptides in adult Onchocerca flexuosa worms indicates tissue specific expression
Source: Parasit Vectors. 2013 Jan 2;6:2. doi: 10.1186/1756-3305-6-2 (PMC3549793; doi:10.1186/1756-3305-6-2)
Supplement: Additional file 3 — Table S3. Target epitopes of anti-peptide antibodies. Epitopes predicted to exhibit favorable immunogenic properties were chosen from regions of O. flexuosa peptide translations with sequence similarity to Wolbachia. A favorable epitope was also chosen from the HlyD gene from the Wolbachia endosymbiont of Culex quinquefasciatus (wCq). The underlined portion of this epitope matches one of the two peptides identified in our proteomic analysis of O. flexuosa worm lysate that mapped to HlyD from wCq[10]. (XLSX 39 kb) [file 1756-3305-6-2-S3.xlsx]

## Sheet: Sheet1
Isogroup	Isotig/Accession	Targeted Epitope	Compelete Peptide Translation
Isogroup04608	Isotig12596	DSGGQYLDGTTDLIR	QDLFRQLSFPTISAFDQNGTVIHYRSNSKTNKVIQKDELYLLDSGGQYLDGTTDLIRTVAIGNPTNEQITHYAIVLKAHIAVASVVFPSTTTGGS
Isogroup13474	Isotig21532	HRKHNQESKSEELFS	NSGPGRSLFVTNGTSSLLLSILSEKIGWFFNKEKESKSNSASNSSTQSELQESSMPNINDKSFITKMLYLLRQKIPKIGVPRISIMLHRKHNQESKSEELFSVRTPVNMLCEGIPRSSKSKLDLLLGKLDFPKARNMCRSSKGKVPEVFVKPPGILVNTKTLQK
Isogroup04466	Isotig12363	YEMMSDKETNGTLP	ISSNKIMNHLRLQRGLGKQLLNNEYFVVSKLYPNVDFYLGIIMNAINIPSNMFTPIFVLTRTTGWVTQYYEMMSDKETNGTLPPKHKRDLE
n/a	YP_001974912	EARLIAIRGDLDTLE
